# Supplementary material for: Radiomic Analysis Based on Abdominal CT-Scan to Predict Strangulation in Adhesive Small Bowel Obstruction: Preliminary Results
Source: J Clin Med. 2025 Sep 5;14(17):6286. doi: 10.3390/jcm14176286 (PMC12429312; doi:10.3390/jcm14176286)
Supplement: Supplementary file 1 [file jcm-14-06286-s001.zip]

Archive with 1 entries (1 files):
- jcm-3816953-supplementary.pdf
